# Supplementary material for: Characterization of Cell Surface Glycan Profiles in Human and Mouse Corneas Using Lectin Microarrays
Source: Cells. 2023 Sep 26;12(19):2356. doi: 10.3390/cells12192356 (PMC10572028; doi:10.3390/cells12192356)
Supplement: Supplementary file 1 [file cells-12-02356-s001.zip]

Archive with 1 entries (1 files):
- cells-2570195-supplementary.pdf
